# Supplementary material for: Design and Biological Evaluation of Small-Molecule PET-Tracers for Imaging of Programmed Death Ligand 1
Source: Cancers (Basel). 2023 May 6;15(9):2638. doi: 10.3390/cancers15092638 (PMC10177516; doi:10.3390/cancers15092638)
Supplement: Supplementary file 1 [file cancers-15-02638-s001.zip]

Archive with 1 entries (1 files):
- cancers-2347868-supplementary.pdf
